# Supplementary material for: Insulin-like Growth Factor 2 Promotes Tissue-Specific Cell Growth, Proliferation and Survival during Development of Helicoverpa armigera
Source: Cells. 2022 May 31;11(11):1799. doi: 10.3390/cells11111799 (PMC9180042; doi:10.3390/cells11111799)
Supplement: Supplementary file 1 [file cells-11-01799-s001.zip]

Archive with 1 entries (1 files):
- cells-1732610-supplementary.pdf
